# Supplementary material for: Analysis of Exertion-Related Injuries and Fatalities in Laborers in the United States
Source: Int J Environ Res Public Health. 2023 Feb 2;20(3):2683. doi: 10.3390/ijerph20032683 (PMC9916328; doi:10.3390/ijerph20032683)
Supplement: Supplementary file 1 [file ijerph-20-02683-s001.zip]

Archive with 1 entries (1 files):
- ijerph-2114203-supplementary.pdf
